# Supplementary material for: Impact of lower-body strength and power on lunge velocity in elite fencers: a comparative weapon analysis
Source: PeerJ. 2026 Feb 27;14:e20879. doi: 10.7717/peerj.20879 (PMC12951885; doi:10.7717/peerj.20879)
Supplement: Supplemental Information 1 [file peerj-14-20879-s001.xlsx]

## Sheet: Sheet1
Name	Weapon	Age(years)	Hight(cm)	Weight(kg)	Years of training(years)	Static Lunge Velocity(m/s)	Advance Lunge Velocity (m/s)	SJ-Relative Peak Force (N·kg-1)	SJ-Relative Peak Power (W·kg-1)	SJ-Jump Height (m)	SJ-Concentric Peak Velocity (m·s-1)	DJ-Relative Peak Force (N·kg-1)	DJ-Relative Peak Power (W·kg-1)	DJ-Contact Time（s）	DJ-Jump Height (m)	DJ-RSImod(m·s-1)	CMJ-Relative Peak Force (N·kg-1)	CMJ-Relative Peak Power (W·kg-1)	CMJ-Concentric Peak Velocity (m·s-1)	CMJ-Jump Height (m)	CMJ-Contact Time（s）	CMJ-RSImod(m·s-1)	IMTP-Relative Peak Force (N·kg-1)	IMTP-50ms RFD(N·s-1)	IMTP-100ms RFD(N·s-1)	IMTP-150ms RFD(N·s-1)	IMTP-200ms RFD(N·s-1)	IMTP-250ms RFD(N·s-1)	IMTP-300ms RFD(N·s-1)	EUR	DSI
A1	épée	18	191	80	7	1.7	2.87	2.82	72	0.426	3.286	3.14	68.59	0.424	0.48	1.57	2.63	61	2.966	0.44	0.774	0.85	2.43	3231.58	3846.51	3638.51	4219.72	3105.71	3719.32	1.03286	1.0823
A2	épée	15	186	87	9	1.75	3.14	2.32	67	0.418	3.652	2.43	54.03	0.678	0.45	0.96	2.46	55	2.833	0.402	1.03	0.79	2.37	2419.84	2529.06	2338.93	2119.78	2808.6	3733.45	0.961722	1.03797
A3	épée	20	167	55	9	1.67	2.55	2.44	55	0.261	2.796	2.5	46.61	0.558	0.33	1.1	2.42	47	2.354	0.288	0.755	0.67	2.32	1636.81	2847.48	2815.14	2493.07	2709.27	2774.73	1.10345	1.0431
A4	épée	25	177	64	13	1.65	3.11	2.66	53	0.282	2.673	2.32	52.07	0.561	0.34	1.03	2.4	47	2.314	0.291	0.714	0.69	2.25	2584.66	2708.19	2589.45	2880.37	3648.63	3779.9	1.03191	1.06667
A5	épée	20	172	53	8	1.95	2.75	2.82	45	0.215	2.256	2.41	53.09	0.773	0.27	0.97	2.4	43	2.117	0.222	0.862	0.62	1.98	3280.23	2988.73	2845.66	2221.25	2411.71	2256.79	1.03256	1.21212
A6	épée	17	180	68	6	1.77	3.36	2.61	48	0.272	2.524	3.34	56.19	0.462	0.35	1.5	2.46	50	2.52	0.306	0.844	0.74	2.17	3361.14	3060.01	3243.82	3421.79	3586.2	3666.92	1.125	1.13364
A7	épée	18	173	52	6	1.65	3.42	2.8	67	0.322	3.213	2.4	51.14	0.677	0.33	1	2.76	50	2.623	0.334	0.711	0.74	2.03	1283.02	1573.15	1817.45	1679.06	1951.55	1893.53	1.03727	1.35961
A8	épée	17	180	68	6	1.84	2.8	2.56	47	0.24	2.467	2.82	58.72	0.454	0.41	1.32	2.77	48	2.423	0.309	0.735	0.78	2.22	2432.24	3645.26	3704.71	3171.65	3232.2	3507.2	1.2875	1.24775
A9	épée	14	172	66	13	1.36	2.26	2.51	54	0.258	2.697	2.88	48.79	0.399	0.26	1.23	3	52	2.328	0.256	0.598	0.92	1.83	3629.8	2545.03	2247.75	2172.21	2637.56	2549.45	0.992248	1.63934
A10	épée	26	180	65	10	1.66	2.61	2.67	50	0.286	2.504	2.8	51	0.604	0.32	1.28	2.34	48	2.335	0.304	0.776	0.66	2.33	193.7	286.68	345.26	357.3	494.54	639.68	1.06294	1.00429
A11	épée	17	174	57	6	1.45	2.77	2.52	56	0.279	2.831	2.8	52.78	0.5	0.32	1.22	2.47	50	2.527	0.321	0.777	0.71	2.19	1333.62	1541.78	1710.57	2024.86	2481.83	2552.42	1.15054	1.12785
A12	épée	17	171	55	6	1.61	2.37	2.44	52	0.303	2.597	2.71	53.88	0.54	0.35	1.2	2.37	47	2.364	0.301	0.772	0.74	2.19	3293.49	2942.52	3144.99	2863.85	3073.49	2858.36	0.993399	1.08219
A13	épée	18	166	57	7	1.72	2.86	2.94	60	0.311	2.885	2.63	54.31	0.55	0.36	1.08	2.43	49	2.621	0.359	0.813	0.71	2.58	3432.47	4105.9	3480.8	3033.43	3324.51	3667.03	1.15434	0.94186
A14	épée	20	171	63	8	1.65	3.81	2.59	69	0.368	3.328	2.78	52.23	0.451	0.35	1.33	2.49	54	2.626	0.353	0.782	0.74	1.99	1526.67	1313.79	1291.8	1650.44	2045.83	2068.89	0.959239	1.25126
A15	épée	21	175	62	9	1.49	2.47	2.76	42	0.214	2.186	2.98	53.73	0.403	0.31	1.29	2.49	47	2.297	0.255	0.978	0.58	2.3	2866.1	3084.11	3136.87	2655.64	2643.98	2930.38	1.19159	1.08261
A16	épée	21	172	63	10	1.74	2.93	2.35	64	0.399	3.318	2.71	54.9	0.515	0.34	1.14	2.81	56	2.744	0.367	0.662	0.84	2.14	748.24	957.98	1229.86	1456.8	2033.65	2760.56	0.919799	1.31308
A17	épée	18	171	59	6	1.58	2.35	2.37	61	0.339	3.083	2.39	53.11	0.558	0.39	1.07	2.77	48	2.587	0.315	0.817	0.7	2.33	4388.09	3744.27	3587.29	2934.41	3135.69	3383.91	0.929204	1.18884
A18	foil	16	178	73	7	1.81	2.67	2.41	53	0.315	2.904	2.68	56.09	0.571	0.38	1.1	2.43	45	2.501	0.321	0.947	0.61	2.53	5918.96	4669.1	5105.38	4344.58	3910.7	3951.13	1.01905	0.960474
A19	foil	22	173.8	61	9	1.71	2.09	2.63	57	0.342	2.805	3.05	45.36	0.405	0.31	1.41	2.39	46	2.413	0.314	0.84	0.69	2.19	3640.38	3069.54	3102.38	2879.38	2894.73	2919.14	0.918129	1.09132
A20	foil	21	168	68	10	1.6	2.27	2.45	67	0.375	3.369	2.71	59.48	0.453	0.41	1.45	2.43	50	2.551	0.361	0.794	0.78	2.33	3622.56	3237.1	3108.33	3509.65	3877.78	4007.66	0.962667	1.04292
A21	foil	23	167	71	9	1.57	1.97	2.5	63	0.377	3.203	3.25	59.82	0.411	0.4	1.6	2.35	51	2.653	0.387	0.822	0.71	2.09	3797.2	2083.12	1915.05	2240.81	2956.03	3489.65	1.02653	1.1244
A22	foil	20	168	53	10	1.29	2.12	2.19	47	0.304	2.565	2.84	48.81	0.416	0.33	1.37	2.05	44	2.451	0.311	0.925	0.55	2.08	4703.01	3695.29	2742.16	2712.76	2558.6	2293.43	1.02303	0.985577
A23	foil	17	168	60	10	2.03	2.26	2.53	58	0.303	2.854	2.74	51.54	0.448	0.3	1.2	2.52	54	2.536	0.32	0.761	0.7	2.09	1290.32	1657.26	2533.63	2522.83	2522.48	2536.11	1.05611	1.20574
A24	foil	19	174.5	57	10	1.3	2.05	2.47	52	0.298	2.596	3.91	54.39	0.348	0.31	1.68	2.76	52	2.57	0.322	0.889	0.79	2.17	1972.79	2365.83	2945.17	2930.8	2642.45	2529.94	1.08054	1.27189
A25	foil	26	160	48	12	1.81	2.71	2.73	71	0.441	3.296	3.07	72.1	0.449	0.47	1.63	2.54	60	2.898	0.424	0.741	0.84	2.24	3573.33	2431.99	2937.07	2237.5	2457.65	2501.43	0.961451	1.13393
A26	foil	20	175	64	10	1.61	1.89	2.13	40	0.234	2.268	2.39	48.24	0.496	0.3	1.04	2.34	45	2.296	0.268	0.95	0.53	2.02	5083.32	3703.35	3620.06	3010.38	2714.28	2625.37	1.1453	1.15842
A27	foil	23	169	60	10	1.64	2.62	2.88	49	0.276	2.465	3.88	56.39	0.39	0.31	1.72	2.32	44	2.259	0.261	0.798	0.65	2.2	3051.05	3899.59	3820.82	3011.21	2661.35	2624.67	0.945652	1.05455
A28	foil	18	168	56	6	1.5	2.6	2.79	62	0.286	2.935	2.2	41.64	0.595	0.25	0.92	2.58	48	2.353	0.289	0.614	0.83	2.19	3645.38	3073.54	3104.38	2882.38	2896.73	2921.14	1.01049	1.17808
A29	foil	18	178	56	9	1.31	1.88	2.52	61	0.352	2.987	3.66	51.23	0.353	0.36	1.71	2.51	52	2.537	0.361	0.764	0.78	2.15	3411.29	2972.74	2306.14	2293.26	2655.99	2642.04	1.02557	1.16744
A30	saber	27	185	85	12	1.85	2.1	2.81	59	0.352	2.803	2.54	61.37	0.634	0.5	1.12	2.52	55	2.872	0.442	0.891	0.69	2.33	4621.12	3451.38	2372.27	3043.06	3165.68	3434.21	1.25568	1.08155
A31	saber	20	170	70	6	1.39	2.06	2.86	64	0.288	2.911	2.62	57.78	0.525	0.46	1.27	2.33	53	2.688	0.364	0.82	0.72	2.19	3704.45	3302.49	2931.38	2676.12	3002.3	3078.29	1.26389	1.06393
A32	saber	23	178	72	11	1.42	2.02	2.55	57	0.304	2.862	3	56.28	0.462	0.36	1.4	2.45	50	2.577	0.326	0.908	0.68	2.19	3704.45	3302.49	2931.38	2676.12	3002.3	3078.29	1.07237	1.11872
A33	saber	24	175	62	12	1.6	1.57	2.55	60	0.333	3.013	3.05	57.04	0.432	0.4	1.52	2.29	52	2.61	0.339	0.84	0.64	2.29	4488.77	4110.39	3744.32	3072.42	3276.41	3445.22	1.01802	1
A34	saber	19	174	69	6	1.57	2.42	2.13	51	0.269	3.028	2.36	46.86	0.647	0.3	0.93	2.08	43	2.434	0.304	1.029	0.56	2.14	1999.91	2348.48	2354.32	1838.19	2241.89	2541.79	1.13011	0.971963
A35	saber	18	171	68	7	1.63	2.09	2.42	48	0.263	2.51	3.43	50	0.418	0.28	1.66	2.29	47	2.364	0.291	0.914	0.63	2.04	5537.96	4317.11	3880.24	3046.74	2882.29	2854.32	1.10646	1.12255
A36	saber	16	165	62	8	1.62	2.39	2.66	59	0.299	2.844	3.39	55.32	0.328	0.33	1.62	2.55	47	2.494	0.285	0.983	0.79	2.04	5820.95	3097.09	2507.21	2417.79	2246.39	2164.9	0.953177	1.25
A37	saber	23	178	69	12	1.67	2.28	2.28	53	0.295	2.849	3.08	52	0.404	0.35	1.55	2.19	44	2.373	0.293	0.813	0.67	2.13	5363.84	3409.09	2919.91	2616.9	2652.43	2570.77	0.99322	1.02817
A38	saber	22	176	62	10	1.4	2.86	2.22	48	0.264	2.586	3.59	60.57	0.389	0.36	1.68	2.45	49	2.579	0.285	1.06	0.57	2.27	1526.96	1973.61	1954.63	2176.02	2525.86	2559.48	1.07955	1.0793
A39	saber	17	175	76	5	1.48	2.29	2.24	57	0.329	3.064	2.86	54.84	0.493	0.34	1.32	2.75	46	2.577	0.339	0.969	0.66	2.08	3759.95	3662.74	3496.58	2892.88	3628.83	3245.94	1.0304	1.32212
A40	saber	18	169	54	8	1.75	2.31	2.61	60	0.287	3.038	2.95	58.61	0.423	0.35	1.49	2.39	47	2.307	0.263	0.798	0.7	2.37	4249.37	3745.62	3506.97	2891.54	2785.36	2730.66	0.916376	1.00844
A41	saber	22	171	63.5	10	1.4	1.84	2.26	46	0.266	2.552	2.86	57.2	0.519	0.26	1.08	2.71	48	2.609	0.299	0.785	0.72	2.3	4993.61	5863.11	4787.1	3099.49	2925.39	3452.93	1.12406	1.17826
A42	saber	20	173	70	11	1.66	2.25	2.5	58	0.294	2.827	2.29	51.72	0.566	0.36	1.02	2.6	48	2.385	0.292	1.084	0.75	2.11	2312.18	2589.3	2124.15	2236.2	3435.96	3335.82	0.993197	1.23223
A43	saber	21	170	62.5	10	1.6	1.58	3.11	73	0.309	3.135	2.97	57.39	0.405	0.37	1.47	2.64	63	2.83	0.306	0.836	0.65	1.98	966.8	1232.99	1500.49	1511.96	1704.44	2037.94	0.990291	1.33333
A44	saber	25	183	78	13	1.99	2.55	2.82	63	0.392	2.908	3.65	67.53	0.344	0.44	1.9	2.73	57	2.859	0.429	0.842	0.82	2.5	2926.78	3144.61	2924.94	3739.99	5326.7	5408.43	1.09439	1.092
A45	saber	20	175	64	10	1.71	2.07	2.76	61	0.324	2.876	3.33	55.99	0.398	0.31	1.39	2.29	54	2.677	0.361	0.962	0.63	2.06	3294.05	3289.31	2966.12	2882.49	3234.51	3313.63	1.1142	1.11165
