# Supplementary material for: Impact of lower-body strength and power on lunge velocity in elite fencers: a comparative weapon analysis
Source: PeerJ. 2026 Feb 27;14:e20879. doi: 10.7717/peerj.20879 (PMC12951885; doi:10.7717/peerj.20879)
Supplement: Supplemental Information 2 — ICC for calculating DJ and IMTP indicators [file peerj-14-20879-s002.xlsx]

## Sheet: Sheet1
Name	Weapon	Number of tests	imtp-Relative Peak Force (N·kg-1)	imtp-50ms RFD	imtp-100ms RFD	imtp-150ms RFD	imtp-200ms RFD	imtp-250ms RFD	imtp-300ms RFD	DJ-Relative Peak Force (N·kg-1)	DJ-Relative Peak Power (W·kg-1)	DJ-Jup Height (m)	DJ-Contact Time（s）	DJ-RSImod(m·s-1)
A	foil	1	1.92	1495.04	2638.36	2671.87	2406.55	2519.31	2581.49	2.93	45.28	0.28	0.39	1.23
A	foil	2	2.04	2349.93	3052.2	2831.69	2227.17	2265.55	2265.2	3.88	51.11	0.28	0.281	1.71
A	foil	3	2.2	3051.05	3899.59	3820.82	3011.21	2661.35	2624.67	3.85	56.39	0.31	0.29	1.72
B	foil	1	2.15	939.33	1169.49	1103.12	903.2	1194.83	1362.24	3.07	68.61	0.44	0.371	1.61
B	foil	2	2.24	3011.25	2142.24	2187.23	1980.63	2347.76	2501.43	3.02	72.1	0.46	0.377	1.63
B	foil	3	2.15	3573.33	2431.99	2937.07	2237.5	2457.65	2418.6	2.66	60.93	0.47	0.449	1.37
C	foil	1	2.07	2281.05	2083.12	1710.31	1791.12	2661.33	3489.65	2.68	55.49	0.39	0.411	1.37
C	foil	2	2.09	3797.2	2000.56	1915.05	2240.81	2956.03	2738.2	3.25	58.98	0.38	0.351	1.59
C	foil	3	1.94	2439.67	1485.37	1646.83	1826.08	2380.06	2678.71	3.23	59.82	0.4	0.358	1.6
D	foil	1	1.87	1264.84	1397.4	2299.03	2552.92	2602.24	2381.92	2.73	38.51	0.28	0.366	1.31
D	foil	2	1.94	2702.5	3123.19	3316.65	2797.53	2624.73	2557.02	2.78	44.09	0.31	0.405	1.24
D	foil	3	2.08	3050.95	3838.46	3876.09	3228.07	3073.01	2940.02	3.05	45.36	0.29	0.347	1.41
E	foil	1	2.27	3060.97	3237.1	3016.25	3140.57	3461.23	3704.6	2.71	59.48	0.39	0.387	1.45
E	foil	2	2.3	2759.41	2344.81	2563.16	3022.12	3820.29	4007.66	2.65	54.51	0.41	0.453	1.28
E	foil	3	2.33	3622.56	2876.52	3108.33	3509.65	3877.78	3936.16	2.56	54.39	0.37	0.431	1.27
F	foil	1	1.9	3529.69	3695.29	2657.83	2240.02	2124.45	2175.67	2.52	40.06	0.26	0.416	1.11
F	foil	2	2.08	2561.22	1347.14	2243.61	2712.76	2558.6	2293.43	2.84	48.81	0.33	0.379	1.36
F	foil	3	1.97	4703.01	3148.04	2742.16	2327.32	2215.65	2222.82	2.74	48.07	0.33	0.379	1.37
G	foil	1	2.09	1121.77	1368.78	1371.91	1317.45	2130.11	2536.11	2.55	51.54	0.3	0.448	1.1
G	foil	2	1.94	495.2	546.58	1308.22	1484.87	2103.03	2307.67	2.53	47.3	0.25	0.417	1.07
G	foil	3	1.9	1290.32	1657.26	2533.63	2522.83	2522.48	2341.47	2.74	51.44	0.29	0.404	1.2
H	foil	1	1.9	3802.03	2269.94	2397.87	2171.73	2024.23	2448.65	2.39	48.24	0.29	0.467	1.04
H	foil	2	1.94	3363.65	3011.53	2734.87	2549.62	2298.68	2507.85	2.27	44.78	0.3	0.496	0.99
H	foil	3	2.02	5083.32	3703.35	3620.06	3010.38	2714.28	2625.37	2.34	46.19	0.3	0.492	1.01
I	foil	1	2.17	873.99	462.71	1296.9	1637.37	1740.65	2529.94	3.15	51.35	0.31	0.348	1.45
I	foil	2	2.07	1972.79	2365.83	2945	2792.13	2425.12	2408.56	3.67	54.39	0.3	0.298	1.66
I	foil	3	2.13	1703.36	1883.01	2945.17	2930.8	2642.45	2455.82	3.91	54.38	0.28	0.285	1.68
J	foil	1	2.08	1608.98	1084.19	1107.55	1061.75	1307.72	1826.68	2.91	44.2	0.31	0.353	1.42
J	foil	2	2.15	3411.29	2972.74	2166.81	2293.26	2655.99	2642.04	3.52	51.03	0.32	0.324	1.58
J	foil	3	2.01	1907.18	1672.34	2306.14	2234.41	2359.18	2386.6	3.66	51.23	0.36	0.315	1.71
K	foil	1	2.21	1355.87	1947.65	1779.9	1556.12	2250.46	2617.06	2.2	41.64	0.25	0.49	0.92
K	foil	2	2.24	2513.03	2378.25	3089.02	2558.28	2455.77	2660.84	2.1	40.64	0.23	0.557	0.78
K	foil	3	2.22	4100.28	3164.83	3199.62	2230.65	2378.82	2531.42	2.08	39.71	0.25	0.595	0.76
L	foil	1	2.53	838.14	898.82	1155.59	1462.79	2329.72	3073.44	2.43	52.33	0.34	0.571	0.92
L	foil	2	2.48	4897.8	3106.25	2831.91	3715.07	3910.7	3347.23	2.68	50.64	0.38	0.503	1.1
L	foil	3	2.42	5918.96	4669.1	5105.38	4344.58	3789.22	3951.13	2.51	56.09	0.37	0.529	1.04
M	saber	1	2.06	2761.06	1613.8	2888.51	2882.49	3234.51	3313.63	2.76	52.9	0.29	0.398	1.23
M	saber	2	2.04	3193.38	3289.31	2966.12	2674.92	3063.95	2990.15	3.33	55.99	0.31	0.359	1.39
M	saber	3	1.97	3294.05	3058.1	2888.82	2761.23	3072.55	2996.61	2.87	50.53	0.31	0.39	1.29
N	saber	1	2.37	2849.3	3544.53	3282.58	2891.54	2785.36	2730.66	2.95	58.61	0.35	0.36	1.49
N	saber	2	2.14	1670.97	2916.93	2792.92	2480.81	2523.56	2445.85	2.67	54.04	0.34	0.423	1.24
N	saber	3	2.22	4249.37	3745.62	3506.97	2840.52	2653.56	2559.3	2.65	48.43	0.31	0.419	1.2
O	saber	1	2.04	4876.72	4099.22	3268.54	2518.33	2803.3	2823.56	3.43	50	0.28	0.288	1.66
O	saber	2	2.02	4652.43	3486.43	3291.23	2626.81	2619.17	2817.24	2.77	47.23	0.27	0.378	1.24
O	saber	3	2.04	5537.96	4317.11	3880.24	3046.74	2882.29	2854.32	2.67	45.67	0.28	0.418	1.14
P	saber	1	2.13	2544.59	3262.07	2919.91	2616.9	2652.43	2570.77	3.05	46.44	0.26	0.34	1.36
P	saber	2	2.06	5363.84	3409.09	2409.75	2108.53	2310.21	2362.45	2.7	52	0.35	0.404	1.32
P	saber	3	1.96	715.79	1402.73	1891.35	1703.45	2382.09	2477.32	3.08	51.99	0.34	0.339	1.55
Q	saber	1	2.29	3313.73	4110.39	3744.32	3053.68	3276.41	3445.22	3.05	57.04	0.37	0.363	1.52
Q	saber	2	2.16	3681.66	3990.07	3603.17	3072.42	3197.87	3163.15	2.68	51.76	0.36	0.405	1.34
Q	saber	3	2.26	4488.77	4035.06	3414.58	2911.5	3161.5	3146.73	2.62	54.47	0.4	0.432	1.33
R	saber	1	2.04	3264.9	2766.11	2507.21	1720.47	1890.34	1921.07	3.39	53.45	0.26	0.319	1.46
R	saber	2	1.93	5820.95	2979.87	2009.3	2417.79	2246.39	2164.9	3.31	54.91	0.3	0.304	1.62
R	saber	3	1.91	4576.46	3097.09	2030.54	2068.82	2105.81	2113.24	3.3	55.32	0.33	0.328	1.58
S	saber	1	1.85	2312.18	2589.3	2124.15	2236.2	2521.27	2583.56	2.28	51.72	0.36	0.533	1.02
S	saber	2	2.09	1676.06	1246.91	713.34	1758.28	3435.96	3335.82	2.2	48.67	0.34	0.539	0.98
S	saber	3	2.11	327.29	601.06	712.94	1973.71	2775.34	3145.95	2.29	49.97	0.34	0.566	0.92
T	saber	1	2.5	1656.26	2673.81	2924.94	3739.99	5326.7	5408.43	3.38	66.51	0.43	0.337	1.77
T	saber	2	2.42	2926.78	3144.61	2630.84	2966.25	3965.44	4722.47	3.42	66.64	0.43	0.344	1.72
T	saber	3	2	1876.61	1612.58	1149.22	1453.48	2699.82	3353.14	3.65	67.53	0.44	0.314	1.9
U	saber	1	1.96	602.7	533.83	627.96	1004.16	1334.52	1815.41	2.76	52.75	0.34	0.393	1.35
U	saber	2	1.98	671.14	689.84	898.01	1163.23	1653.31	2037.94	2.97	56.97	0.36	0.37	1.47
U	saber	3	1.87	966.8	1232.99	1500.49	1511.96	1704.44	1848.12	2.69	57.39	0.37	0.405	1.37
V	saber	1	1.87	1112.3	1753.43	1954.63	1796.93	1834.77	1744.77	3.57	59.35	0.33	0.31	1.66
V	saber	2	2.27	1190.2	1321.22	1875.58	2176.02	2525.86	2531.01	2.81	54.46	0.35	0.389	1.38
V	saber	3	2.02	1526.96	1973.61	1952.91	1989.11	2413.77	2559.48	3.59	60.57	0.36	0.321	1.68
W	saber	1	2.3	1580.82	1218.93	1950.57	1601.59	1955.9	2571.92	2.34	54.26	0.24	0.519	0.86
W	saber	2	2.24	3030.65	4738.34	3937.98	2481.53	2732.85	3231.44	2.86	55.22	0.25	0.434	1.04
W	saber	3	2.3	4993.61	5863.11	4787.1	3099.49	2925.39	3452.93	2.75	57.2	0.26	0.43	1.08
X	saber	1	2.14	1999.91	2348.48	2354.32	1838.19	1746.31	1700.91	2.07	46.25	0.27	0.647	0.73
X	saber	2	1.98	1255.9	1235.41	1438.63	1647.38	2153.65	2316.15	2.35	46.86	0.3	0.533	0.93
X	saber	3	2.04	1391.7	1438.47	1578.83	1774.52	2241.89	2541.79	2.36	45.86	0.3	0.552	0.89
Y	saber	1	1.93	3759.95	3662.74	3496.58	2892.88	2842.26	2721.3	2.54	54.84	0.34	0.432	1.21
Y	saber	2	2.08	3467.97	2685.52	2307.33	2838.01	3628.83	3245.94	2.86	52.61	0.32	0.388	1.32
Y	saber	3	1.95	3715.26	2688.42	2285.04	2377.48	2547.7	2496.1	2.38	51.71	0.33	0.493	1.06
Z	saber	1	2.33	4136.47	3451.38	2344.2	2389.39	2991.06	3434.21	2.54	61.37	0.49	0.563	1.12
Z	saber	2	2.19	4004.47	2717.4	2372.27	3043.06	3115.06	3423.52	2.52	55.86	0.5	0.634	1.01
Z	saber	3	2.33	4621.12	2356.46	1859.79	2434.77	3165.68	3327.13	2.39	55.17	0.47	0.627	0.99
AA	saber	1	2.24	3441.17	2709.53	3145.33	2977.13	2692.65	2733.07	2.62	55.82	0.43	0.467	1.27
AA	saber	2	2.83	4626.23	3835.47	4074.56	3585.98	3804.78	3923.2	2.45	56.96	0.46	0.525	1.17
AA	saber	3	2.69	3035.16	3274.93	3619.52	3246.64	3315.67	3339.33	2.53	57.78	0.45	0.503	1.21
AB	épée	1	2.14	2746.36	3060.01	3243.82	3421.79	3586.2	3591.51	3.34	56.19	0.31	0.335	1.5
AB	épée	2	2.17	2688.5	1537.98	1576.83	2831.88	3320.67	3666.92	2.56	53.98	0.33	0.462	1.13
AB	épée	3	2.17	3361.14	2666.1	2175.83	2743.26	3367.36	3416.96	2.66	50.59	0.35	0.433	1.24
AC	épée	1	2.07	1352.96	2032.2	2221.85	2017.98	2504.75	2662.72	2.98	53.73	0.31	0.389	1.29
AC	épée	2	2.3	444.1	1036.91	1663.97	1881.66	2643.98	2930.38	2.96	49.56	0.28	0.371	1.29
AC	épée	3	2.12	2866.1	3084.11	3136.87	2655.64	2444.36	2694.26	2.78	50.14	0.31	0.403	1.24
AD	épée	1	1.87	1283.02	1268.12	1358.62	1568.62	1951.55	1847.42	2.32	49.83	0.32	0.546	0.94
AD	épée	2	1.88	876.09	1573.15	1817.45	1679.06	1846.72	1893.53	2.4	51.14	0.33	0.519	1
AD	épée	3	2.03	541.54	1057.52	1285.62	1342.83	1671.7	1796.04	2.25	45.14	0.25	0.677	0.67
AE	épée	1	2.33	2049.14	2298.53	2230.73	1882.39	2212.48	2654.56	2.39	53.11	0.35	0.5	1.07
AE	épée	2	2.31	2513.09	2835.93	2303.34	2720.45	3070.17	3383.91	2.38	51.43	0.39	0.524	1.07
AE	épée	3	2.28	4388.09	3744.27	3587.29	2934.41	3135.69	2858.68	2.28	46.92	0.38	0.558	1
AF	épée	1	1.98	1470.02	1665.51	1909.41	1866.51	2165.74	2212.39	2.4	47.6	0.27	0.773	0.61
AF	épée	2	1.92	3280.23	2988.73	2845.66	2221.25	2121.35	1968.23	2.28	49.33	0.27	0.573	0.82
AF	épée	3	1.98	1303.04	2212.97	2247.84	2150.52	2411.71	2256.79	2.41	53.09	0.27	0.488	0.97
AG	épée	1	2.25	2584.66	2469.41	2589.45	2880.37	3648.63	3779.9	2.32	50.36	0.34	0.515	1.03
AG	épée	2	2.15	2307.35	2708.19	2445.03	2814.17	3151.54	3301.62	2.32	52.07	0.34	0.531	0.99
AG	épée	3	2.14	1790.61	2468.21	2499.11	2762.64	3173.74	3204.79	2.28	50.45	0.33	0.561	0.93
AH	épée	1	2.25	38.72	293.39	537.52	856.07	1274.77	1835.25	2.5	46.61	0.33	0.47	1.1
AH	épée	2	2.32	1148.28	1827.92	2042	1927.28	2168.45	2138.91	2.33	42.04	0.3	0.519	0.96
AH	épée	3	2.2	1636.81	2847.48	2815.14	2493.07	2709.27	2774.73	2.25	39.23	0.28	0.558	0.85
AI	épée	1	2.15	1861.35	2415.85	2483.99	2048.89	2272.18	2426.5	2.68	56.93	0.41	0.446	1.29
AI	épée	2	2.16	1981.11	2927.82	3154.71	2790.11	3011.48	3033.63	2.56	54.34	0.38	0.454	1.23
AI	épée	3	2.22	2432.24	3645.26	3704.71	3171.65	3232.2	3507.2	2.82	58.72	0.4	0.433	1.32
AJ	épée	1	2.27	193.7	286.68	345.26	357.3	494.54	639.68	2.14	38.42	0.22	0.604	0.7
AJ	épée	2	2.23	128.75	131.67	272.23	300.25	485.14	600.73	2.29	45.06	0.27	0.581	0.81
AJ	épée	3	2.33	136.38	-25.13	38.86	28.83	31.97	131.73	2.8	51	0.32	0.396	1.28
AK	épée	1	1.87	789.73	568.41	453.49	595.66	818.29	1267.94	2.49	41.64	0.25	0.451	1
AK	épée	2	1.99	1526.67	1313.79	1291.8	1650.44	2045.83	2068.89	2.78	52.23	0.34	0.395	1.33
AK	épée	3	1.81	689.37	916.18	1136.16	1460.92	1887.15	2068.2	2.69	51.59	0.35	0.439	1.22
AU	épée	1	2.09	748.24	957.98	1229.86	1195.67	1426.26	1758.6	2.64	54.84	0.34	0.46	1.14
AU	épée	2	2.14	495.73	689.17	912.75	1456.8	2033.65	2760.56	2.45	50.24	0.3	0.515	0.96
AU	épée	3	2.04	491.51	593.23	1022.07	1370.92	1884.99	2354.01	2.71	54.9	0.33	0.465	1.11
AV	épée	1	1.7	1191.66	1101.84	1295.19	1216.95	1291.43	1418.61	2.88	43.97	0.23	0.365	1.2
AV	épée	2	1.83	3480.12	2507.12	2247.75	2172.21	2637.56	2549.45	2.78	48.79	0.26	0.372	1.23
AV	épée	3	1.77	3629.8	2545.03	2137.65	2149.1	2452.18	2216.65	2.64	42.79	0.23	0.399	1.08
AW	épée	1	2.27	470.86	757.14	967.9	1452.56	2323.04	2754.14	3.08	63.87	0.43	0.407	1.46
AW	épée	2	2.31	205.39	569.57	1027.3	1598.86	2751.16	3677.93	3.03	66.72	0.48	0.424	1.48
AW	épée	3	2.43	3231.58	3846.51	3638.51	4219.72	3105.71	3719.32	3.14	68.59	0.46	0.393	1.57
